# Supplementary material for: KLK6/PAR1 Axis Promotes Tumor Growth and Metastasis by Regulating Cross-Talk between Tumor Cells and Macrophages
Source: Cells. 2022 Dec 16;11(24):4101. doi: 10.3390/cells11244101 (PMC9777288; doi:10.3390/cells11244101)
Supplement: Supplementary file 1 [file cells-11-04101-s001.zip]

Archive with 1 entries (1 files):
- cells-1984979-supplementary.pdf
